# Supplementary material for: Identification of Three Viruses Infecting Mulberry Varieties
Source: Viruses. 2022 Nov 19;14(11):2564. doi: 10.3390/v14112564 (PMC9696721; doi:10.3390/v14112564)
Supplement: Supplementary file 1 [file viruses-14-02564-s001.zip]

Archive with 2 entries (2 files):
- Table S2. The results of MaNVL RdRp blastp.csv
- viruses-2019611-supplementary.pdf
